# Supplementary material for: Phantom Study on the Robustness of MR Radiomics Features: Comparing the Applicability of 3D Printed and Biological Phantoms
Source: Diagnostics (Basel). 2022 Sep 9;12(9):2196. doi: 10.3390/diagnostics12092196 (PMC9497898; doi:10.3390/diagnostics12092196)
Supplement: Supplementary file 1 [file diagnostics-12-02196-s001.zip]

Archive with 1 entries (1 files):
- diagnostics-1825672-supplementary.xlsx
