# Supplementary material for: Phantom Study on the Robustness of MR Radiomics Features: Comparing the Applicability of 3D Printed and Biological Phantoms
Source: Diagnostics (Basel). 2022 Sep 9;12(9):2196. doi: 10.3390/diagnostics12092196 (PMC9497898; doi:10.3390/diagnostics12092196)
Supplement: Supplementary file 1 [file diagnostics-12-02196-s001.zip › diagnostics-1825672-supplementary.xlsx]

## Sheet: Summary
Link	Description
Supplementary Table S1	Nomenclature of the calculated Texture Indices
Supplementary Figure S1	Coefficient of Variation for all non-normalized Texture Indices and for every phantom
Supplementary Figure S2	Coefficient of Variation for all normalized Texture Indices and for every phantom
Supplementary Figure S3	Coefficient of Variation for the selected normalized Texture Indices
Supplementary Figure S4	Relative Parameter Difference for the selected normalized Texture Indices
Supplementary Figure S5	Interclass Correlation Coefficient for all normalized Texture Indices
Supplementary Figure S6	Relative Parameter Difference with different acquisition setups for every fantom
Supplementary Photo S1	Placement of biological phantoms

## Sheet: s.Table S1
Supplementary Table S1
Nomenclature of the calculated Texture Indices
Matrix group	Texture index abbreviation	Texture index
GLCM	JMax	Joint maximum
GLCM	JVar	Joint variance
GLCM	JEntropy	Joint entropy
GLCM	Dissim	Dissimilarity
GLCM	DiffVar	Difference variance
GLCM	SumAverage	Sum average
GLCM	SumVar	Sum variance
GLCM	Energy	Energy
GLCM	Contrast	Contrast
GLCM	NormInvDiff	Normalized inverse difference
GLCM	Homogeneity	Homogeneity
GLCM	InVar	Inverse variance
GLCM	Correlation	Correlation
GLCM	AutoCorr	Autocorrelation
GLCM	ClusterShade	Cluster shade
GLCM	ClusterProm	Cluster prominence
GLCM	InfCorr1	First measure of information correlation
GLCM	InfCorr2	Second measure of information correlation
GLRLM	SRE	Short runs emphasis
GLRLM	LRE	Long runs emphasis
GLRLM	GLN	Grey level non-uniformity
GLRLM	RLN	Run length non-uniformity
GLRLM	RP	Run percentage
GLRLM	LGRE	Low grey level run emphasis
GLRLM	HGRE	High grey level run emphasis
GLRLM	SRLGE	Short run low grey level emphasis
GLRLM	SRHGE	Short run high grey level emphasis
GLRLM	LRLGE	Long run low grey level emphasis
GLRLM	LRHGE	Long run high grey level emphasis
GLSZM	SZE	Small zone emphasis
GLSZM	LZE	Large zone emphasis
GLSZM	LGZE	Low grey level zone emphasis
GLSZM	HGZE	High grey level zone emphasis
GLSZM	SZLGE	Small zone low grey level emphasis
GLSZM	SZHGE	Small zone high grey level emphasis
GLSZM	LZLGE	Large zone low grey level emphasis
GLSZM	LZHGE	Large zone high grey level emphasis
GLSZM	GLN	Grey level non-uniformity
GLSZM	ZSN	Zone size non-uniformity
GLSZM	ZP	Zone percentage
CONV	voi_max	Maximum value in VOI
CONV	voi_min	Minimum value in VOI
CONV	voi_mean	Mean value in VOI
CONV	voi_median	Median value in VOI
CONV	voi_vol	Volume of VOI expressed in voxels

## Sheet: s.Fig.S1.
Supplementary Figure S1
Coefficient of Variation for all non-normalized Texture Indices and for every phantom

## Sheet: s.Fig.S2
Supplementary Figure S2
Coefficient of Variation for all normalized Texture Indices and for every phantom

## Sheet: s.Fig.S3
Supplementary Figure S3
Coefficient of Variation for the selected normalized Texture Indices

## Sheet: s.Fig.S4
Supplementary Figure S4
Relative Parameter Difference for the selected normalized Texture Indices

## Sheet: s.Fig.S5
Supplementary Figure S5
Interclass Correlation Coefficient for all normalized Texture Indices

## Sheet: s.Fig.S6
Supplementary Figure S6
Relative Parameter Difference with different acquisition setups for every fantom
				Relative difference among acquisitions performed on kiwirot and kiwi2. The formatting styles are the same.
Color-coded relative differences between the acquisition setups for the Hilbert Cube, the largeQR, and the smallQR. On the vertical axis, the magenta-colored and green-colored texts stand for the different magnetic field and RF coil setup comparisons. Discrete colormap was chosen with six distinct color-values pairs: 0-5% are represented with dark blue, 5-10% with cyan, 10-15% with green, 15-20% …		Relative difference between the acquisition setups for the objects tomato2, onion2, and kiwi2. The heatmap and the figure format are the same.

## Sheet: s.Photo.S1
Supplementary Photo S1
Placement of biological phantoms
